# Supplementary material for: Healthy Urban Environmental Features for Poverty Resilience: The Case of Detroit, USA
Source: Int J Environ Res Public Health. 2021 Jun 29;18(13):6982. doi: 10.3390/ijerph18136982 (PMC8296987; doi:10.3390/ijerph18136982)
Supplement: Supplementary file 1 [file ijerph-18-06982-s001.zip]

Archive with 1 entries (1 files):
- ijerph-1249308-supplementary.pdf
